# Supplementary material for: Enhancing Mechanical Performance of High-Lignin-Filled Polypropylene via Reactive Extrusion
Source: Polymers (Basel). 2024 Feb 14;16(4):520. doi: 10.3390/polym16040520 (PMC11154581; doi:10.3390/polym16040520)
Supplement: Supplementary file 1 [file polymers-16-00520-s001.zip]

Archive with 1 entries (1 files):
- polymers-2833509-supplementary.pdf
